# Supplementary material for: A Three-Metabolic-Genes Risk Score Model Predicts Overall Survival in Clear Cell Renal Cell Carcinoma Patients
Source: Front Oncol. 2020 Oct 22;10:570281. doi: 10.3389/fonc.2020.570281 (PMC7642863; doi:10.3389/fonc.2020.570281)
Supplement: Supplementary file 1 [file Table_1.xlsx]

## Sheet: ALDH3A2
Table S1A: Relative expression level of ALDH3A2 in 16 pairs of ccRCC samples and matched adjacent normal kidney tissues
Normal	Tumor
6.4305	4.1421
9.6326	4.9901
4.4125	5.0134
11.23	7.1205
3.0543	3.4406
7.0361	5.4318
5.7721	2.3487
6.9903	5.4478
9.0345	4.0951
8.3158	3.572
4.5681	0.8945
2.5481	4.5751
9.0467	6.9962
7.4571	9.3481
10.7641	7.4481
5.3071	4.9804

## Sheet: B3GAT3
Table S1B: Relative expression level of B3GAT3 in 16 pairs of ccRCC samples and matched adjacent normal kidney tissues
Normal	Tumor
7.0192	9.1034
8.0681	13.4301
3.4104	8.9751
5.0729	4.2651
6.901	7.9713
8.0712	6.9261
5.9904	8.4217
4.0971	2.4807
5.4031	11.0153
6.0619	4.997
2.0498	7.2801
1.9801	4.4701
7.0431	6.6021
8.4401	10.0961
4.9861	9.0791
5.4489	7.8821

## Sheet: CPT2
Table S1C: Relative expression level of CPT2 in 16 pairs of ccRCC samples and matched adjacent normal kidney tissues
Normal	Tumor
3.4651	3.4981
5.4091	2.4301
2.9801	1.1037
2.0817	1.0981
2.0981	2.0981
1.0871	1.9904
3.9801	3.7621
5.4019	1.1092
2.0959	1.876
2.7801	2.3019
5.0861	3.0981
4.0761	4.5187
6.8891	3.4091
3.0761	6.0118
5.0991	1.4301
4.761	2.4491
