# Supplementary material for: A Three-Metabolic-Genes Risk Score Model Predicts Overall Survival in Clear Cell Renal Cell Carcinoma Patients
Source: Front Oncol. 2020 Oct 22;10:570281. doi: 10.3389/fonc.2020.570281 (PMC7642863; doi:10.3389/fonc.2020.570281)
Supplement: Supplementary file 2 [file Table_2.xlsx]

## Sheet: Sheet1
Table S2: 113 core enrichment genes from significant KEGG metabolic pathways (FDR<25% and nominal p value<5%)
KEGG metabolic pathways	Gene ID
KEGG_PYRUVATE_METABOLISM	LDHB
	PDHB
	ACOT12
	PDHA1
	DLD
	MDH1
	ALDH9A1
	LDHD
	DLAT
	ACAT2
	PCK2
	GLO1
	PCK1
	ACAT1
	ALDH7A1
	ACSS2
	ALDH2
	ACSS1
	PC
	HAGH
	ACACA
	GRHPR
	ACACB
	MDH2
	ALDH3A2
	ALDH1B1
KEGG_VALINE_LEUCINE_AND_ISOLEUCINE_DEGRADATION	DBT
	PCCB
	ACAD8
	HADH
	HIBADH
	PCCA
	ACADSB
	DLD
	BCKDHB
	AUH
	IVD
	MCCC2
	MCCC1
	ACADM
	ALDH6A1
	ALDH9A1
	ABAT
	ACAA1
	HADHB
	ECHS1
	HMGCL
	ACAT2
	HSD17B10
	MCEE
	HIBCH
	HMGCS1
	ACAT1
KEGG_BUTANOATE_METABOLISM	PDHB
	HADH
	PDHA1
	L2HGDH
	BDH1
	ACSM3
	ALDH9A1
	ABAT
	ECHS1
	HMGCL
	ALDH5A1
	ACAT2
	BDH2
	AACS
	HMGCS1
	ACAT1
	ALDH7A1
	ALDH2
KEGG_CITRATE_CYCLE_TCA_CYCLE	PDHB
	SUCLG2
	SUCLA2
	DLST
	FH
	PDHA1
	SDHB
	DLD
	MDH1
	SUCLG1
	SDHC
	SDHD
	IDH2
	DLAT
	OGDHL
	PCK2
	PCK1
	ACO1
	OGDH
	PC
	ACO2
	MDH2
	CS
	IDH3A
KEGG_FATTY_ACID_METABOLISM	HADH
	ACADSB
	ACSL3
	ACADM
	ACOX1
	ACSL4
	ALDH9A1
	ACAA1
	HADHB
	ECHS1
	ACAT2
	ADH5
	ACSL6
	GCDH
	ADH6
	CPT2
	ADH1B
	CPT1A
	ACAT1
	ALDH7A1
	ALDH2
	ACSL1
KEGG_TERPENOID_BACKBONE_BIOSYNTHESIS	PDSS2
	HMGCR
	IDI1
	ACAT2
	HMGCS1
	ACAT1
	HMGCS2
	GGPS1
	DHDDS
KEGG_PROPANOATE_METABOLISM	LDHB
	PCCB
	SUCLG2
	SUCLA2
	PCCA
	SUCLG1
	ACADM
	ALDH6A1
	ALDH9A1
	ABAT
	ECHS1
	ACAT2
	MCEE
	HIBCH
	ACAT1
	ALDH7A1
	ACSS2
	ALDH2
	ACSS1
	ACACA
	ACACB
	ALDH3A2
	ALDH1B1
KEGG_GLYCOSAMINOGLYCAN_BIOSYNTHESIS_CHONDROITIN_SULFATE	CHST7
	CHPF
	B3GAT3
	B3GALT6
	B3GAT2
	XYLT2
	CHSY1
	B4GALT7
	CHST12
	CHST13
	CHPF2
	CSGALNACT2
	CHST15
	CHST14
	CHSY3
	CHST11
KEGG_FRUCTOSE_AND_MANNOSE_METABOLISM	HK3
	GMPPA
	PMM2
	ALDOC
	TPI1
	MPI
	ALDOA
	HK2
	PFKFB4
	PFKP
