# Supplementary material for: A Three-Metabolic-Genes Risk Score Model Predicts Overall Survival in Clear Cell Renal Cell Carcinoma Patients
Source: Front Oncol. 2020 Oct 22;10:570281. doi: 10.3389/fonc.2020.570281 (PMC7642863; doi:10.3389/fonc.2020.570281)
Supplement: Supplementary file 3 [file Table_3.xlsx]

## Sheet: Sheet1
Table S3: Selection of 47 prognostic metabolic genes by certain cut-off standard (p<0.01 and HR<1 or HR>1)
Gene_ID	HR	HR.95L	HR.95H	pvalue
ACADM	0.935591	0.916208	0.955384	4.57223e-10
ACADSB	0.881541	0.842253	0.922661	5.94669e-08
ACAT1	0.974868	0.963155	0.986724	3.67441e-05
ACO2	0.978738	0.969622	0.98794	6.76133e-06
ACOX1	0.863848	0.808643	0.922821	1.40055e-05
ACSL1	0.989667	0.982754	0.996627	0.00367665
ADH5	0.941324	0.924502	0.958452	4.9471e-11
ADH6	0.804834	0.71175	0.910092	0.000535651
ALDH3A2	0.956239	0.943066	0.969596	2.57447e-10
ALDH6A1	0.918396	0.890101	0.94759	9.73237e-08
ALDH7A1	0.922658	0.891037	0.955402	6.06469e-06
ALDH9A1	0.976171	0.963576	0.988931	0.000272744
AUH	0.915116	0.879409	0.952273	1.2529e-05
B3GAT3	1.06691	1.04819	1.08595	7.32463e-13
B4GALT7	1.05157	1.02177	1.08224	0.000607223
BDH2	0.966336	0.945201	0.987943	0.00240493
CHPF2	1.07779	1.0512	1.10506	4.16284e-09
CHST11	1.09071	1.05208	1.13076	2.36281e-06
CPT1A	0.957487	0.938327	0.977039	2.52862e-05
CPT2	0.888986	0.85486	0.924475	3.81523e-09
DBT	0.622981	0.520247	0.746004	2.64919e-07
DLAT	0.90231	0.859131	0.947659	3.97853e-05
DLD	0.964347	0.939647	0.989695	0.00609852
GMPPA	1.07345	1.03319	1.11528	0.000278823
GRHPR	0.927615	0.896058	0.960283	2.09153e-05
HADH	0.930342	0.89856	0.963247	4.67252e-05
HADHB	0.978208	0.966882	0.989667	0.000208975
HIBADH	0.98083	0.970879	0.990883	0.00019901
HIBCH	0.813903	0.754579	0.877889	9.67193e-08
HK3	1.13715	1.07258	1.2056	1.63892e-05
HMGCL	0.920198	0.876767	0.96578	0.00074758
HMGCR	0.822266	0.75095	0.900355	2.36205e-05
HMGCS1	0.90746	0.863818	0.953308	0.000112723
IDI1	0.882171	0.829834	0.93781	5.87975e-05
L2HGDH	0.703301	0.592103	0.835382	6.11542e-05
MCCC2	0.947478	0.916025	0.98001	0.00173442
OGDH	0.980961	0.971225	0.990794	0.000158604
PCCA	0.866924	0.822142	0.914144	1.31148e-07
PCK2	0.959088	0.930715	0.988325	0.0064022
PDSS2	0.862063	0.793459	0.936599	0.000451421
SDHB	0.948304	0.925705	0.971454	1.60724e-05
SDHC	0.906539	0.85397	0.962343	0.00128494
SDHD	0.975616	0.959737	0.991757	0.00319224
SUCLA2	0.914115	0.882733	0.946613	4.7008e-07
SUCLG2	0.967252	0.945589	0.989411	0.00396304
XYLT2	1.06834	1.01816	1.12099	0.00707868
PFKP	0.992592	0.988979	0.996218	6.41928e-05
