# Supplementary material for: A Three-Metabolic-Genes Risk Score Model Predicts Overall Survival in Clear Cell Renal Cell Carcinoma Patients
Source: Front Oncol. 2020 Oct 22;10:570281. doi: 10.3389/fonc.2020.570281 (PMC7642863; doi:10.3389/fonc.2020.570281)
Supplement: Supplementary file 6 [file Table_6.xlsx]

## Sheet: Data
Table S6: Estimated coefficients of signatures predicted by "Net" method
DATA
Cancer Type	Kidney Renal Clear Cell Carcinoma
Cancer Type Detailed
Analysis Type	Net
OS Status	Overall survival (OS)
Clinical Variable	'GENDER','AGE','person_neoplasm_cancer_status','AJCC stage'
Analysis Method	Net
Month	60
Alpha	0.5
SELECTED GENES	ESTIMATED COEFFICIENTS
AGE	0.0065205159903757165
ANAPC4	1.413958953113653E-4
ANAPC7	9.489624648094722E-5
CAMKK2	5.158898664345073E-6
CHRD	1.0110086151548015E-4
CKAP4	3.6037638513993104E-5
COPS7B	4.28092120334634E-4
CUBN	-3.3067127515620024E-6
DCBLD2	6.434793104402723E-6
DFFA	-1.1411584737050382E-5
DONSON	8.053353344314529E-4
FOXP4	4.663147508133093E-5
GABBR1	7.492443264874602E-5
GTF2E2	1.8800608685226366E-4
GTPBP2	3.165538874800107E-5
IFI44	5.022690027751846E-6
INTS8	2.0385367835977768E-4
MAST4	-2.20695149228419E-5
MSH3	-3.298985690980233E-4
MX2	1.2504322116182705E-4
NARF	7.364299674191075E-5
NCRNA00085	1.581229733690158E-4
NEK2	0.0010850480190295168
NTM	1.8985744508413113E-5
PHF21A	6.224888474416846E-5
PINK1	-1.6106727104896997E-5
PTPRB	-1.1973982051086128E-6
RNF34	1.7580071606017588E-5
SLC16A12	-3.9419926075796394E-5
SLC25A37	6.196181878165621E-6
SLC26A6	2.2771859909236224E-5
SORBS2	-5.5907562471257726E-5
SPTBN1	-7.277691871702338E-7
ST3GAL5	1.575936533682379E-4
STAGE	0.4773762388580018
TMEM150C	-1.406184039051283E-6
UTP6	4.975371678359683E-5
YARS	5.62335512392535E-7
ZNF117	5.05860613131022E-5
