# Supplementary material for: A Three-Metabolic-Genes Risk Score Model Predicts Overall Survival in Clear Cell Renal Cell Carcinoma Patients
Source: Front Oncol. 2020 Oct 22;10:570281. doi: 10.3389/fonc.2020.570281 (PMC7642863; doi:10.3389/fonc.2020.570281)
Supplement: Supplementary file 7 [file Table_7.xlsx]

## Sheet: Data
Table S7: Estimated coefficients of signatures predicted by "Enet" method
DATA
Cancer Type	Kidney Renal Clear Cell Carcinoma
Cancer Type Detailed
Analysis Type	Net
OS Status	Overall survival (OS)
Clinical Variable
Analysis Method	Enet
Month	60
Alpha	0.2
SELECTED GENES	ESTIMATED COEFFICIENTS
ACACA	1.1019345422754557E-5
ACTA2	-1.6681236826380567E-6
ADSSL1	5.488650412119076E-8
AGE	0.009904931788291497
ALDH1L2	1.303178912179149E-4
AMD1	-9.150386921101643E-6
ANAPC4	3.0140592635023825E-4
ANAPC7	7.315525110034687E-5
ANKRD36	6.605094490004962E-5
ARRDC4	4.056740425622358E-6
ASAP3	1.2755352954739248E-5
BAG2	5.684747069729548E-5
C15orf21	-4.111045696977537E-5
C17orf44	-1.0656176598272129E-4
C17orf57	2.2087892475480657E-4
C1orf106	-1.0597969840448168E-4
C9orf150	-3.266016074191812E-5
C9orf68	1.0322169526330443E-4
CAMKK2	5.943280263877994E-5
CAPN3	3.820572166632752E-6
CCL14	6.492020607940565E-5
CD99L2	2.2153477619507894E-5
CDC16	1.2470207252037898E-5
CDC20	3.734550370510171E-5
CDC42BPG	-7.325702377999427E-5
CDKN1A	-1.1272651846261026E-5
CENPBD1	-8.169746414096673E-4
CEP55	8.185119503943791E-6
CHRD	1.6305303886280512E-4
CHST2	3.30300818786204E-5
CLEC5A	2.441904256256405E-4
CNTNAP1	1.895314562975532E-5
COPS7B	2.371070829031227E-4
CRYL1	-1.9163753305354337E-6
CRYZ	-3.51094508053079E-6
CSTF3	1.0809873344531768E-4
CUBN	-3.2375737155068825E-6
CYB5R3	2.2462974209238478E-6
CYP27B1	-1.0503433511848392E-4
DCBLD2	2.2240632500995857E-5
DFFA	-2.524859535334472E-4
DNAJC11	2.0641466497628966E-5
DONSON	7.950570348379458E-5
ELF1	-9.609731341423465E-6
EMCN	-9.102269742255457E-7
EMX2	-2.6877525409113054E-5
ENGASE	5.216273927192565E-6
F13A1	9.428498864311082E-6
FAM176A	-4.1240528703355034E-5
FAM86D	2.4055842404371633E-4
FAM95B1	2.1175616687524498E-5
FBXL5	-2.6337907408100756E-6
FGF2	9.66210451441469E-6
FGFR2	4.908323263311829E-5
FOXP4	1.581801194104792E-4
GABBR1	1.2816048901188668E-5
GADD45A	-4.170771041517824E-5
GFRA2	1.1728139144189214E-4
GLT25D2	-5.643151708565041E-5
GPR77	-4.094301522492152E-4
GRAMD4	1.5213951755021548E-5
GTF2E2	8.8992271337177E-5
GZF1	7.263184163884434E-5
H3F3C	3.309171374974631E-4
HDAC1	1.2294813308331184E-6
HEBP1	5.648639874387624E-5
HLA-DQA2	-6.356429711596193E-6
HLA-DQB2	-1.25066773650857E-4
ID2	-3.3951864697611684E-5
IFI44	6.713936060151876E-5
IFITM1	1.1455183182575977E-5
IL1R2	7.75149593036619E-6
INTS8	6.617018954052307E-5
IQGAP2	-7.421341462472876E-7
ISPD	-3.806007090154624E-5
KANK1	-1.83720128320563E-6
KCNIP2	8.056411509734409E-5
KCNN3	-2.1472261934547961E-4
KIAA1614	-1.4132790690461969E-5
KIF23	2.3265039866607802E-5
KLHL36	-2.634002758816842E-4
KLRB1	-6.897804874955275E-5
LMOD1	-1.9100947108796246E-5
LOC25845	2.4354231362383703E-5
LOC338799	1.8708160619050696E-7
LOC375190	1.4317143248855025E-4
LTV1	9.465063287184549E-5
MAST4	-8.817935112760503E-5
MATK	-3.1363325839806896E-5
MDGA1	4.113337721225688E-4
MGAM	-7.515294384158798E-6
MITD1	2.3505941633890842E-4
MSH3	-3.880169037270088E-4
MTERFD3	2.9444116081061723E-5
MYH11	-1.297140044564128E-6
NARF	3.590816839850991E-5
NEK2	9.352161411519478E-4
NEK3	2.7511816672841428E-5
NFE2L3	2.1430497457615258E-5
NGRN	5.62332128828133E-5
NPR1	1.33136308257706E-5
NPR2	2.9215196525746517E-5
NPR3	-7.241392391235205E-6
NTM	3.6458886974599774E-5
PACS1	5.0334406123317295E-9
PDE4D	-6.587889093057282E-8
PDZD2	-3.392544339536182E-6
PEX6	1.8420849195596437E-5
PHLDB2	-1.9459851008286516E-5
PINK1	-8.594504650514017E-6
PITRM1	5.345527297603224E-5
PLB1	1.5995585436143163E-4
PLD6	4.215378825637752E-4
PLIN4	2.0818537603526274E-4
PLK1	1.6760277545089435E-5
PNPLA7	1.0087915504923619E-5
PODXL	-1.6306463929500153E-6
PRKAR2B	1.9656049869852388E-5
PTPRB	-4.116087094362095E-6
QSOX2	4.139095860679271E-5
RCN1	9.166864066815177E-6
RNF34	7.65083720851443E-5
SGCB	-4.980925846173568E-6
SGK494	4.1938891634596835E-5
SLC12A8	3.972853475555537E-5
SLC16A12	-2.257702718672174E-5
SLC1A1	-1.0466332278106034E-5
SLC25A27	9.75116380944783E-5
SLC25A37	2.1444014925560094E-6
SLC2A9	-4.1271664845509584E-5
SLC35E4	3.3709466121769157E-4
SMC4	4.418730146059793E-5
SORBS1	-6.06674612070636E-6
SORBS2	-4.345387632274256E-5
SOX12	1.5111122498879274E-6
SPTBN1	-3.4025664212300426E-6
ST3GAL5	1.969723603314142E-4
STAGE	0.4161308746401672
STK35	4.9142825300137134E-5
STRADB	6.0203859956315216E-5
SUDS3	1.7060425467433396E-5
TMEM150C	-5.438763727258309E-6
TMEM25	-3.380130054090091E-5
TMEM27	-5.817296013918704E-6
TNFAIP2	2.68808774958879E-5
UBE2G2	6.378620264186197E-5
UGDH	1.4971723704938844E-5
USP18	1.947338598612158E-4
USP40	3.398748401076395E-5
UTP6	2.7323539922273905E-4
XPOT	3.939746564472064E-6
YARS	2.5190393316461653E-5
ZNF117	8.871953136618512E-5
ZNF521	-4.427431062184247E-5
ZNF542	-1.2773815244063763E-4
ZNF570	-4.6330333611314305E-4
ZNF583	-3.0479106141374074E-4
ZNF613	-1.3891064641777604E-5
ZNF815	-0.0025525898465488758
